# Supplementary material for: A Generalizable Multimodal Scrub Training Curriculum in Surgical Sterile Technique
Source: MedEdPORTAL. 2021 Feb 1;17:11077. doi: 10.15766/mep_2374-8265.11077 (PMC7852343; doi:10.15766/mep_2374-8265.11077)
Supplement: Supplementary file 1 — Instructor Guide.docxScrub Training Video.mp4Student Instructional Letter Template.docxScrub Training Knowledge Test.docxScrub Training Skills Checklist.docxScrub Training Pre- and Postsession Survey.docx [file mep_2374-8265.11077-s001.zip]

Archive with 7 entries (7 files):
- _Educational_Summary_Report_11077.pdf
- A. Instructor Guide.docx
- B. Scrub Training Video.mp4
- C. Student Instructional Letter Template.docx
- D. Scrub Training Knowledge Test.docx
- E. Scrub Training Skills Checklist.docx
- F. Scrub Training Pre- and Postsession Survey.docx
